# Supplementary material for: Changes in Lutein Status Markers (Serum and Faecal Concentrations, Macular Pigment) in Response to a Lutein-Rich Fruit or Vegetable (Three Pieces/Day) Dietary Intervention in Normolipemic Subjects
Source: Nutrients. 2021 Oct 15;13(10):3614. doi: 10.3390/nu13103614 (PMC8538254; doi:10.3390/nu13103614)
Supplement: Supplementary file 1 [file nutrients-13-03614-s001.zip]

Archive with 1 entries (1 files):
- nutrients-1385418-supplementary.pdf
